# Supplementary material for: Hypothalamic hormone deficiency enables physiological anorexia in ground squirrels during hibernation
Source: Nat Commun. 2024 Jul 10;15:5803. doi: 10.1038/s41467-024-49996-2 (PMC11236985; doi:10.1038/s41467-024-49996-2)
Supplement: Supplementary file 4 — Source Data [file 41467_2024_49996_MOESM4_ESM.xlsx]

## Sheet: Figure 1
		Bar Plots				Scatter Plot				Scatter Plot
	Fig 1c	Daily Food Consumption			Fig 1c	Days in Hibernation	Food Consumed (g/day)		Fig 1c	Days in Hibernation	Body Weight (g)
		Active	Prehibernation			99	0.2			99	156.1
		21.3	9.1			138	0.7			138	171.9
		15.4	15.4			116	3.3			116	141.8
		18.5	7.5			80	2.1			80	208.4
		17.3	11.7			83	1.4			83	174.6
		9	2.3			121	0.2			103	132.5
		10.5	6.3			78	3.7			121	204.6
		9.7	6.7			142	1			78	163
		15.7	7.8			70	4.2			142	150.4
		14.1	8.8			168	3			134	146.9
		13.5	5.4			172	2.5			70	224.4
		18	11.2			169	3.1			121	135.6
		7.1	5.9			156	1.8			168	137.2
		21.3	5.3			153	4.5			172	181.7
		14.6	2.2			162	2.5			169	177.9
		16.1	10.5			163	2.9			156	163.3
		12	12			147	2.1			158	101.3
		18.59	12.8			149	2.5			153	108.3
		6.3	2.6			177	2.9			162	156.4
		10.4	5.2			185	1.6			163	127.4
		15	9.7			171	2.6			147	155.3
		16.9	4.2			172	0.8			149	158.5
		8.8	5.8			212	4.5			177	122.9
		14.8	6.1			192	1.2			185	155.6
		11.2	9.9			222	2.3			171	160.1
		13.9	4.9			228	3			172	132.4
						212	4			212	134.3
		Bar Plots				208	4			192	132.6
	Fig 1c	Body Weight				11	1.6			222	102.3
		Active	Prehibernation			6	3.6			228	130.1
		224.8	282.3			116	4.3			212	124.7
		226.7	226.7			29	0.1			208	91.5
		277.3	299.4			9	2.1			11	275.9
		268.8	289.5			9	1.4			6	177.7
		214.7	270.8			13	1.5			57	192
		147.2	206			20	2.5			57	152.9
		250.8	248.9							36	204.8
		205.2	242.7							116	154
		326.6	355.8							29	184
		234.7	290.2							9	217.4
		207.5	286.5							8	209.9
		275.9	277.8							13	176.6
		256	274.8
		260	294.4
		174.6	225.7
		341.4	341.4
		289.9	314.8
		417.5	326.8
		265.4	290.9
		225.2	288.1
		225.6	285.6
		267.5	283.6
		259.3	274
		250	305.9
		145.1	300
		Bar Plots
	Fig 1d	Serum glucose (mM)			Fig 1d	Scatter Plot
		Active	IBA			Hibernation (Days)	Glucose (mM)
		22.5885	17.1495			20	17.1495
		18.537	16.8165			38	16.8165
		17.3715	13.875			67	13.875
		38.6835	10.8225			103	10.8225
		22.089	17.205			61	17.205
		19.3695	8.991			177	8.991
		16.5945	9.4905			172	9.4905
			7.1595			151	7.1595
			13.8195			165	13.8195
			12.487			159	12.4875
		Bar Plots
	Fig 1e	Serum Insulin (uU/mL)			Fig 1e	Scatter Plot
		Active	IBA			Hibernation (Days)	Insulin (uU/mL)
		36.53	10.5			20	10.5
		22.88	17			38	17
		28.02	8.65			67	8.65
		62.26	8.38			103	8.38
		32.12	10.02			61	10.02
		54.18	7			61	10.02
		75.04	6			172	7
			10			159	6
			3			151	10
			3			165	3
						177	3
		Bar Plots
	Fig 1f	Serum beta-hydroxybutyrate (mM)			Fig 1f	Scatter Plot
		Active	IBA			Hibernation (Days)	Betahydroxybutyrate (mM)
		0.17	0.997			38	0.997
		0.193	2.677			20	2.677
		0.3	1			67	1
		0.38	1.216			103	1.216
		0.2	2.325			61	2.325
		0.16	2.34			177	2.34
			2.41			172	2.41
			1.62			159	1.62
			3.11			151	3.11
			3.02			165	3.02

## Sheet: Figure 2
	Fig 2a	Total Ghrelin (ng/mL)
		Active	IBA
		1.23023	3.69698
		0.782813	1.14421
		1.14961	1.49851
		1.34734	1.75598
		1.2914
		1.5099
		1.22672
		0.628353
		2.04078
		Bar Plots				Scatter Plot
	Fig 2b	Acylated (Active) Ghrelin (pg/mL)			Fig 2b	Hibernation (Days)	Acylated (Active) Ghrelin (pg/mL)
		Active	IBA			103	507.843
		86.7263	507.843			175	1229.15
		324.615	1229.15			187	595.932
		390.17	595.932			21	157.888
		388.914	157.888			208	687.174
		465.042	687.174			175	373.225
		605.256	373.225			199	1067.54
		249.3	1067.54			127	143.496
		129.232	143.496			38	297.9
			297.9
	Fig 2c	Ratio Acylated/Total Ghrelin
		Active		IBA
		mean	SEM	mean	SEM
		0.287871	0.059153	0.307223	0.0993452
	Fig 2d	2hr food consumption (g)
		Active PBS	Active ghrelin	IBA PBS	IBA ghrelin
		0.2	3	0.28	0.7
		1.2	2.1	0.1	0.29
		0.1	3.2	0.4	0.3
		0.2	2.4	0	0.6
		0	0.9	0	0.3
		0.2	2.1	0.8	0.4
				0
	Fig 2e	Active food consumed (g) during 2-hr post 48-hr fast
		1.4
		1.3
		1.1
		1.4
	Fig 2f	2hr food consumption (g)
		Active Ghrelin	IBA Ghrelin
		2.4	0.6
		3	0.3
		2.1	0.4
	Fig 2h	cFOS+ cells per section
		Active PBS	Active Ghrelin	IBA PBS	IBA Ghrelin
		28	28	25.5	42.5
		46	46	27.5	43
		45.5	57.5	35	56
		34	94	31.5	57
		67.5	75.5	36.5	52.5
		49.5	62.5	28.5	60
		89	74.5	78	68.5
		73	70.5	81	63
		61	39	69	23
		26.5	36	60.5	45
		70	56.5	67	43
		74.5	54.5	45.5	38.5
		66.5	72	54.5	62
		65	84	39.5	69
		45.5	58.5	37.5	27.5
		69.5	72	74	69
		62.5	73.5	63	65.5
		61	79.5	37	52.5
		10.5	53.5	26	51.5
		40	55	29	58.5
		29	64.5	34.5	34.5
		84	70.5	51	91.5
		76.5	87	25.5	66.5
		60	90	75.5	66.5
		64	85.5	58.5	81.5
		71	74	71.5	76
		55	54	56	28.5
		48.5	39.5	52.5	30.5
		50	65.5	61	27.5
		55.5	63	62	49
		73.5	93	73	37.5
		69.5	113	71.5	50
		50	91	49.5	41
		27	126.5	57.5	75
		35	132.5	64	50.5
		21	109	47	23.5
	Fig 2h	Avg cFOS+ cells/section/animal
		Active PBS	Active Ghrelin	IBA PBS	IBA Ghrelin
		47.7778	92.5556	47.5	42.7222
		54.8333	60.8333	45.8333	52.4444
		54.4444	70.4444	53.1667	61.6667
		60.1111	65.1667	59.7778	51.7222
	Fig 2i	cFOS+ cells per section
		Section Number	Active PBS				Active Ghrelin				IBA PBS				IBA Ghrelin
		1	28	26.5	10.5	48.5	28	36	53.5	39.5	25.5	60.5	26	52.5	42.5	45	51.5	30.5
		2	46	70	40	50	46	56.5	55	65.5	27.5	67	29	61	43	43	58.5	27.5
		3	45.5	74.5	29	55.5	57.5	54.5	64.5	63	35	45.5	34.5	62	56	38.5	34.5	49
		4	34	66.5	84	73.5	94	72	70.5	93	31.5	54.5	51	73	57	62	91.5	37.5
		5	67.5	65	76.5	69.5	75.5	84	87	113	36.5	39.5	25.5	71.5	52.5	69	66.5	50
		6	49.5	45.5	60	50	62.5	58.5	90	91	28.5	37.5	75.5	49.5	60	27.5	66.5	41
		7	89	69.5	64	27	74.5	72	85.5	126.5	78	74	58.5	57.5	68.5	69	81.5	75
		8	73	62.5	71	35	70.5	73.5	74	132.5	81	63	71.5	64	63	65.5	76	50.5
		9	61	61	55	21	39	79.5	54	109	69	37	56	47	23	52.5	28.5	23.5
	Fig 2k	Number of AgRP+ cells per section
		Active	IBA
		0	31
		0	41
		4	54
		0	24
		0	33
		2	79
		0	46
		0	64
			43
			64
			62
			31

## Sheet: Figure 3
		Bar Plots				Scatter Plot
	Fig 3a	Plasma Leptin (pg/mL)			Fig 3a	Plasma Leptin (pg/mL)
		Active	IBA			Hibernation (Days)	Leptin (pg/mL)
		142.16	316.486			28	316.486
		18.8457	152.422			98	152.422
		111.671	328.126			12	328.126
		108.302	171.157			20	171.157
		108.699	118.707			46	118.707
		63.8082	267.154			29	267.154
		1053.57*	2736.18*			96	2736.18*
		344.522	2653.29*			41	2653.29*
		*values excluded by ROUT outlier test				*values excluded by ROUT outlier test
	Fig 3c	pSTAT+ cells per section			Fig 3c	avg pSTAT+ cells/section/animal
		Active	IBA			Active	IBA
		81	35			325.667	187.889
		330	233			306.333	249.444
		337	218			271.111	194.444
		410	289
		472	313
		434	294
		471	211
		304	79
		92	19
		166	139
		286	258
		293	288
		383	323
		414	365
		391	364
		318	328
		345	162
		161	18
		207	175
		301	184
		266	162
		357	257
		375	287
		343	276
		331	235
		222	144
		38	30
	Fig 3d	cFOS+ cells per section			Fig 3d	avg cFOS+ cells/section/animal
		Active	IBA			Active	IBA
		18	13			123.333	52.8889
		118	58			151.222	96.1111
		179	86			142.333	65
		120	95
		155	62
		162	50
		144	48
		135	51
		79	13
		73	42
		141	81
		198	127
		219	116
		196	103
		175	114
		138	129
		133	101
		88	52
		105	37
		144	63
		170	73
		184	89
		157	49
		157	51
		147	57
		113	58
		104	108
	Fig 3e	%pSTAT3+/cFOS+ cells per section			Fig 3e	avg %pSTAT3+/cFOS+ per animal
		Active	IBA			Active	IBA
		3.7037	22.8571			21.5168	12.8412
		20.6061	14.5923			29.6898	22.4041
		26.1128	17.4312			30.5247	17.3288
		18.5366	10.3806
		23.5169	9.26518
		24.1935	11.9048
		22.5053	9.95261
		27.3026	13.9241
		27.1739	5.26316
		32.5301	25.8993
		30.0699	19.3798
		34.471	26.0417
		30.5483	22.6006
		30.1932	16.1644
		32.2251	15.6593
		28.9308	27.7439
		24.6377	31.4815
		23.6025	16.6667
		29.9517	15.4286
		27.907	18.4783
		27.8195	16.6667
		31.6527	13.2296
		25.8667	9.7561
		23.6152	10.1449
		27.4924	14.8936
		22.5225	17.3611
		57.8947	40
	Fig 3g	POMC+ cells per section			Fig 3g	avg POMC+ cells/section/animal
		Active	IBA			Active	IBA
		8	6			13.9091	11.5833
		17	3			20.3077	13.1667
		9	7			12.4444	18.1667
		19	22			12.3333	4.14286
		22	11			16.3333
		24	17			19.3333
		12	26
		16	15
		18	12
		7	12
		1	6
		3	2
		24	10
		23	1
		23	4
		34	1
		14	18
		24	23
		34	19
		42	14
		26	37
		15	18
		2	10
		0	3
		10	0
		13	16
		7	13
		7	24
		10	28
		20	31
		22	21
		15	33
		8	36
		9	14
		21	2
		9	0
		12	1
		10	9
		11	7
		13	0
		16	6
		10	8
		25	4
		14	6
		7	7
		10	7
		20	1
		22	2
		31	0
		14	0
		4
		6
		24
		20
		16
		15
		14
		38
		27
		14
	Fig 3h	cFOS+ cells per section			Fig 3h	avg cFOS+ cells/section/animal
		Active	IBA			Active	IBA
		9	1			26.3636	28.1667
		22	21			25.6154	12.5833
		7	11			109.778	16.6667
		25	37			108.667
		40	34			74
		34	38			86.3333
		32	45
		16	40
		32	39
		32	27
		41	37
		6	8
		10	2
		19	2
		19	14
		17	19
		44	19
		34	14
		44	9
		33	14
		51	14
		14	10
		37	27
		5	7
		14	5
		37	5
		111	7
		151	18
		129	29
		146	12
		158	23
		135	20
		107	20
		21	13
		54	40
		94	8
		144	5
		142	12
		134	10
		129	10
		147	14
		113	9
		65	14
		59	10
		73	14
		89	24
		65	25
		64	15
		96	3
		99	2
		56
		37
		60
		62
		130
		116
		78
		119
		91
		84
	Fig 3i	%POMC+/cFOS+ cells per section			Fig 3i	avg %POMC+/cFOS+ per animal
		Active	IBA			Active	IBA
		0	0			41.8301	2.15827
		41.1765	33.3333			16.2879	1.26582
		33.3333	0			64.2857	4.12844
		36.8421	9.09091			64.8649	5.17241
		45.4545	0			37.415
		41.6667	0			55.1724
		66.6667	0
		25	0
		50	0
		71.4286	0
		100	0
		33.3333	0
		8.33333	0
		17.3913	0
		13.0435	25
		5.88235	0
		35.7143	0
		33.3333	0
		17.6471	0
		14.2857	0
		19.2308	0
		6.66667	5.55556
		0	0
		0	0
		20	0
		53.8462	12.5
		57.1429	7.69231
		60	4.16667
		50	14.2857
		59.0909	0
		80	0
		87.5	0
		88.8889	0
		90.4762	0
		88.8889	50
		66.6667	0
		20	0
		54.5455	22.2222
		38.4615	0
		56.25	0
		70	0
		40	0
		28.5714	0
		14.2857	0
		40	0
		40	14.2857
		31.8182	0
		32.2581	0
		57.1429	0
		75	0
		50
		70.8333
		65
		56.25
		66.6667
		42.8571
		44.7368
		37.037
		78.5714

## Sheet: Figure 4
	Fig 4e	Active Ghsr clones		IBA Ghsr clones
		Functional	38	Functional	40
		NonFunctional	0	NonFunctional	2
	Fig 4g	Active Lepr clones		IBA Lepr clones
		Functional	9	Functional	8
		NonFunctional	1	NonFunctional	1
	Fig 4i	3kDa dextran-TMR ARC/liver fluorescence
		Active	IBA
		0.098016	0.134923
		0.212377	0.0725978
		0.140023	0.182441
		0.105433	0.120915
	Fig 4j	Biocytin ARC/liver fluorescence
		Active	IBA
		0.397348	0.544934
		0.535632	0.340812
		0.308517	0.246789
			0.474267

## Sheet: Figure 6
		Bar Plots				Scatter Plot				Scatter Plot
	Fig 6a	Hypothalmic T3 (pg/mg wet tissue)			Fig 6a	Hypothalmic T3 (pg/mg wet tissue)			Fig 6a	Hypothalmic T3 (pg/mg wet tissue)
		Active	IBA			Active (Days)	T3			Hibernation (days)	T3
		0.905885	0.487196			82	0.905885			159	0.487196
		0.537563	0.370972			102	0.537563			177	0.370972
		0.513805	0.157307			88	0.513805			172	0.157307
		1.08117	0.436093			36	1.08117			183	0.436093
		0.883773	0.237931			20	0.883773			154	0.237931
		1.267	0.206922			27	1.267			167	0.206922
		0.89509				28	0.89509
		0.470605				95	0.470605
		0.407401				95	0.407401
		Bar Plots				Scatter Plot				Scatter Plot
	Fig 6b	Total T3 (ng/dL)			Fig 6b	Total T3 (ng/dL)			Fig 6b	Total T3 (ng/dL)
		Active	IBA			Active (days)	T3 (ng/dL)			Hibernation (Days)	T3 (ng/dL)
		201	83			93	201			20	83
		110	198			123	249			38	198
		108	181			120	110			67	181
		96	172			110	108			103	172
		210	199			148	172			61	199
		172	214			120	96			177	214
		249	211			102	210			172	211
			153							159	153
			234							151	234
			237							165	237
		Bar Plots				Scatter Plot				Scatter Plot
	Fig 6c	Total T4 (ug/dL)			Fig 6c	Total T4 (ug/dL)			Fig 6c	Total T4 (ug/dL)
		Active	IBA			Active (days)	T4 (ug/dL)			Hibernation (Days)	T4 (ug/dL)
		0.5	1.6			120	0.5			20	1.6
		1.3	8.4			110	1.3			38	8.4
		0.5	6.6			120	0.5			67	6.6
		1.3	4.9			102	1.3			103	4.9
		1	7.9			148	1			61	7.9
		2.9	11.2			123	2.9			177	11.2
			7.4							172	7.4
			9.1							159	9.1
			13.1							151	13.1
			9.8							165	9.8
	Fig 6g	Food consumed after 15.3 nmol T3 infusion
		2 hr		24 hr
	Animal ID	Baseline	T3	Baseline	T3
	213203	0.8	0.6	2.1	3
	Y210506	0.4	0.8	1.4	2
	213905	0.4	0.4	0.6	1.5
	Y210404	0.3	0.6	1.5	3
	Y210510	1.1	0.6	2.5	2.9
	Fig 6h	Food consumed after 15.3 pmol T3 infusion
		2 hr		24 hr
	Animal ID	DMSO	T3	DMSO	T3
	231304	0.31	0.77	1.15	3.53
	232206	0.49	1.56	2.63	4.75
	232501	0.43	1.57	2.43	4.17
	Y230111	0	0.05	0	0.78

## Sheet: Extended Data Fig 1 (Active)
Date Experiment	Animal ID	Sex	State	Days Active (days)	24 hr Food Consumption (g)	Body weight @ Start (g)	End Date Hibernation	Experiment Start Time	Experiment End Time	CBT @ start (F)	CBT @ end (F)
2019-04-15	164711	M	Active	0	5.42	177.3	2019-04-15	13:55:00	14:05:00	96.7	99.5
2019-09-30	171811	M	Active	132	9.1	282.3	2019-05-21	11:05:00	11:05:00	82.2	95.4
2019-09-16	171811	M	Active	118	14.1	271.7	2019-05-21	11:36:00	11:30:00	88.7	98.8
2019-09-02	171811	M	Active	104	14.2	243.6	2019-05-21	11:17:00	11:28:00	97.4	97.6
2019-08-19	171811	M	Active	90	21.3	224.8	2019-05-21	11:30:00	11:30:00	99.7	98.5
2019-08-05	171811	M	Active	76	19.8	211	2019-05-21	11:03:00	11:05:00	100.9	101.5
2019-07-22	171811	M	Active	62	16.2	193.2	2019-05-21	10:54:00	10:54:00	101.4	101
2019-07-08	171811	M	Active	48	14	188.1	2019-05-21	10:45:00	10:47:00	101.3	102.2
2019-06-24	171811	M	Active	34	12.9	182	2019-05-21	10:24:00	10:00:00	101.7	X
2019-06-04	171811	M	Active	14	17.1	193.9	2019-05-21	11:00:00	11:00:00	100.3	100.3
2019-05-21	171811	M	Active	0	7.5	97.2	2019-05-21	14:50:00	14:50:00	97.8	98.3
2019-09-30	172707	M	Active	166	15.4	226.7	2019-04-17	11:05:00	11:05:00	99.1	99.9
2019-09-16	172707	M	Active	152	12.3	210.2	2019-04-17	11:36:00	11:30:00	99.9	99
2019-09-02	172707	M	Active	138	8.9	202.6	2019-04-17	11:17:00	11:28:00	100.4	100.9
2019-08-19	172707	M	Active	124	8.7	207.2	2019-04-17	11:30:00	11:30:00	100.2	100.6
2019-08-05	172707	M	Active	110	10.6	202.3	2019-04-17	11:03:00	11:05:00	99.8	101.7
2019-07-22	172707	M	Active	96	11.7	199.4	2019-04-17	10:54:00	10:54:00	100.3	100.5
2019-07-08	172707	M	Active	82	10.2	189.9	2019-04-17	10:45:00	10:47:00	100.1	98.9
2019-06-24	172707	M	Active	68	7.1	191.1	2019-04-17	10:24:00	10:00:00	100.1	X
2019-06-04	172707	M	Active	48	5.4	203.8	2019-04-17	11:00:00	11:00:00	100.1	100.1
2019-04-16	173105	M	Active	0	7.5	137.9	2019-04-16	16:51:00	17:30:00	100	X
2019-08-02	174401	M	Active	135	7.5	299.4	2019-03-20	10:12:00	10:25:00	70.8	92.5
2019-07-17	174401	M	Active	119	11.1	296.3	2019-03-20	11:03:00	11:03:00	94.5	95.6
2019-07-03	174401	M	Active	105	18.5	277.3	2019-03-20	10:45:00	10:45:00	95.9	94.6
2019-03-20	174401	M	Active	0	7.2	122.5	2019-03-20	17:23:00	17:21:00	93.4	97.2
2019-10-03	183308	F	Active	130	10.8	281.5	2019-05-26	11:00:00	11:00:00	94.6	96.8
2019-09-18	183308	F	Active	115	11.7	289.5	2019-05-26	11:15:00	11:30:00	89.1	97.4
2019-09-04	183308	F	Active	101	15	286.2	2019-05-26	10:53:00	11:03:00	95.4	95.3
2019-08-23	183308	F	Active	89	12.1	283.4	2019-05-26	11:05:00	11:30:00	98.3	96.8
2019-08-09	183308	F	Active	75	17.3	268.8	2019-05-26	10:30:00	10:40:00	98	98.8
2019-07-26	183308	F	Active	61	16.8	256.1	2019-05-26	10:17:00	10:23:00	98.2	98.3
2019-07-12	183308	F	Active	47	16.8	236.1	2019-05-26	10:30:00	10:39:00	99.6	98.9
2019-06-26	183308	F	Active	31	15.2	237.6	2019-05-26	11:10:00	11:10:00	100.2	X
2019-09-25	183310	F	Active	127	2.3	270.8	2019-05-21	11:10:00	11:16:00	98.3	95
2019-09-11	183310	F	Active	113	3.5	260.3	2019-05-21	10:45:00	10:50:00	97.3	94.7
2019-08-28	183310	F	Active	99	4.7	256.3	2019-05-21	10:57:00	11:05:00	95.7	95.7
2019-08-14	183310	F	Active	85	4.5	247	2019-05-21	10:35:00	10:35:00	97.7	95.8
2019-08-02	183310	F	Active	73	9	247.7	2019-05-21	10:12:00	10:25:00	99.8	99.1
2019-07-17	183310	F	Active	57	9	214.7	2019-05-21	11:03:00	11:03:00	96.8	99.1
2019-07-03	183310	F	Active	43	3.9	204.6	2019-05-21	10:45:00	10:45:00	99.7	96.9
2019-09-25	183602	F	Active	128	6.3	206	2019-05-20	11:10:00	11:16:00	84.2	93
2019-09-11	183602	F	Active	114	6.8	200.5	2019-05-20	10:45:00	10:50:00	95.6	93.8
2019-08-28	183602	F	Active	100	9.6	186.8	2019-05-20	10:57:00	11:05:00	95.8	95.8
2019-08-14	183602	F	Active	86	9.8	178.8	2019-05-20	10:35:00	10:35:00	97.6	96.2
2019-07-17	183602	F	Active	58	10.5	147.2	2019-05-20	11:03:00	11:03:00	99.7	99.8
2019-07-03	183602	F	Active	44	7.4	145.6	2019-05-20	10:45:00	10:45:00	100.7	99.2
2019-09-23	183616	F	Active	204	6.7	248.9	2019-03-03	10:59:00	11:00:00	97.9	78
2019-09-09	183616	F	Active	190	6.8	256.4	2019-03-03	10:45:00	10:42:00	95.6	84.9
2019-08-26	183616	F	Active	176	9.2	257.1	2019-03-03	10:43:00	10:45:00	97.6	95.6
2019-08-12	183616	F	Active	162	5.3	253.8	2019-03-03	10:40:00	10:40:00	70.7	70.7
2019-07-29	183616	F	Active	148	6.7	258.9	2019-03-03	10:20:00	10:20:00	68.9	68.9
2019-07-15	183616	F	Active	134	8	254.2	2019-03-03	10:22:00	10:22:00	78.4	96.6
2019-07-01	183616	F	Active	120	9.7	250.8	2019-03-03	10:36:00	10:36:00	84.5	97.3
2019-09-30	183704	F	Active	129	7.8	242.7	2019-05-24	11:05:00	11:05:00	98.2	95.8
2019-09-16	183704	F	Active	115	5.9	256.3	2019-05-24	11:36:00	11:30:00	98.5	96.5
2019-09-02	183704	F	Active	101	7.4	251.7	2019-05-24	11:17:00	11:28:00	97.4	96.2
2019-08-19	183704	F	Active	87	15.4	245.3	2019-05-24	11:30:00	11:30:00	98.9	96.3
2019-08-05	183704	F	Active	73	15.7	205.2	2019-05-24	11:03:00	11:05:00	99.5	96.9
2019-07-22	183704	F	Active	59	13.9	176.3	2019-05-24	10:54:00	10:54:00	99.9	100.2
2019-07-08	183704	F	Active	45	15.6	152.8	2019-05-24	10:45:00	10:47:00	100.9	100.8
2019-06-24	183704	F	Active	31	11.2	135.8	2019-05-24	10:24:00	10:00:00	101.9	X
2019-05-24	183704	F	Active	0	3.6	76.8	2019-05-24	13:24:00	13:26:00	98.3	X
2019-09-25	183910	F	Active	171	8.8	355.8	2019-04-07	11:10:00	11:16:00	88.2	93.9
2019-09-11	183910	F	Active	157	8.1	355.7	2019-04-07	10:45:00	10:50:00	95.2	90.8
2019-08-28	183910	F	Active	143	9.6	335.6	2019-04-07	10:57:00	11:05:00	91.4	91.4
2019-08-14	183910	F	Active	129	7.6	335.7	2019-04-07	10:35:00	10:35:00	96.1	92
2019-08-02	183910	F	Active	117	14.1	326.6	2019-04-07	10:12:00	10:25:00	98.3	93.6
2019-07-17	183910	F	Active	101	9.8	310	2019-04-07	11:03:00	11:03:00	96.6	100.1
2019-07-03	183910	F	Active	87	13.4	303.1	2019-04-07	10:45:00	10:45:00	99	97.2
2019-10-03	184001	M	Active	206	5.4	290.2	2019-03-11	11:00:00	11:00:00	74.5	96.6
2019-09-18	184001	M	Active	191	5.7	290.7	2019-03-11	11:15:00	11:30:00	83.1	96.1
2019-09-04	184001	M	Active	177	5.4	300	2019-03-11	10:53:00	11:03:00	96	86.4
2019-08-21	184001	M	Active	163	4.9	270.1	2019-03-11	10:50:00	11:00:00	87.9	94.2
2019-08-07	184001	M	Active	149	10.1	292.5	2019-03-11	12:55:00	13:03:00	77.9	94.1
2019-07-24	184001	M	Active	135	7.5	276.8	2019-03-11	10:34:00	10:34:00	97	97.4
2019-07-10	184001	M	Active	121	10	261.2	2019-03-11	10:48:00	10:49:00	98.4	97.5
2019-06-26	184001	M	Active	107	13.5	234.7	2019-03-11	11:10:00	11:10:00	99.8	X
2019-09-30	184108	F	Active	132	11.2	286.5	2019-05-21	11:05:00	11:05:00	97	94.7
2019-09-16	184108	F	Active	118	9.5	287.2	2019-05-21	11:36:00	11:30:00	97.5	97.9
2019-09-02	184108	F	Active	102	9.7	270.7	2019-05-23	11:17:00	11:28:00	97	96
2019-08-19	184108	F	Active	88	10.7	262.2	2019-05-23	11:30:00	11:30:00	96.9	97
2019-08-05	184108	F	Active	74	17.2	251.9	2019-05-23	11:03:00	11:05:00	98.4	99.3
2019-07-22	184108	F	Active	60	18	207.5	2019-05-23	10:54:00	10:54:00	100	99.2
2019-07-08	184108	F	Active	46	13.3	184.7	2019-05-23	10:45:00	10:47:00	99.6	99.4
2019-06-24	184108	F	Active	32	10.5	153	2019-05-23	10:24:00	10:00:00	101.8	X
2019-06-04	184108	F	Active	12	12.9	136.8	2019-05-23	11:00:00	11:00:00	101.5	101.5
2019-05-21	184108	F	Active	0	9.6	90.4	2019-05-21	14:10:00	14:12:00	98.1	99.8
2019-08-09	184110	F	Active	134	5.9	277.8	2019-03-28	10:30:00	10:40:00	99.9	82.4
2019-07-26	184110	F	Active	120	7.1	275.9	2019-03-28	10:17:00	10:23:00	95.2	98.1
2019-07-12	184110	F	Active	106	4.9	274.9	2019-03-28	10:30:00	10:39:00	98.9	93.7
2019-06-26	184110	F	Active	90	6.4	280.3	2019-03-28	11:10:00	11:10:00	100.5	X
2019-09-23	184203	M	Active	201	5.3	274.8	2019-03-06	10:59:00	11:00:00	74.4	96.4
2019-09-09	184203	M	Active	187	8	289.8	2019-03-06	10:45:00	10:42:00	102	99
2019-08-26	184203	M	Active	173	6	282.5	2019-03-06	10:43:00	10:45:00	95.6	96.5
2019-08-12	184203	M	Active	159	10.8	290.4	2019-03-06	10:40:00	10:40:00	92.8	92.8
2019-07-29	184203	M	Active	145	21.3	256	2019-03-06	10:20:00	10:20:00	96.1	96.1
2019-07-15	184203	M	Active	131	15.7	229.5	2019-03-06	10:22:00	10:22:00	97.4	100.8
2019-07-01	184203	M	Active	117	13.5	202.9	2019-03-06	10:36:00	10:36:00	97.8	100.01
2019-09-25	184206	F	Active	170	2.2	294.4	2019-04-08	11:10:00	11:16:00	95.6	73.5
2019-09-11	184206	F	Active	156	1.4	295.7	2019-04-08	10:45:00	10:50:00	97.1	73.8
2019-08-28	184206	F	Active	142	3.3	297.2	2019-04-08	10:57:00	11:05:00	74.1	74.1
2019-08-14	184206	F	Active	128	3.7	295.2	2019-04-08	10:35:00	10:35:00	98.1	72.4
2019-08-02	184206	F	Active	116	6.5	294	2019-04-08	10:12:00	10:25:00	97.5	78.9
2019-07-17	184206	F	Active	100	7.6	289.5	2019-04-08	11:03:00	11:03:00	99.2	98.2
2019-07-05	184206	F	Active	88	14.6	260	2019-04-08	10:15:00	10:15:00	98.9	99.5
2019-09-30	184406	F	Active	132	10.5	225.7	2019-05-21	11:05:00	11:05:00	83.1	95.3
2019-09-16	184406	F	Active	118	7	266	2019-05-21	11:36:00	11:30:00	98.4	97.9
2019-09-02	184406	F	Active	104	15.5	228.7	2019-05-21	11:17:00	11:28:00	98.9	97.3
2019-08-19	184406	F	Active	90	12.4	215.9	2019-05-21	11:30:00	11:30:00	98.7	97.2
2019-08-05	184406	F	Active	76	12.2	186.9	2019-05-21	11:03:00	11:05:00	99.5	98.6
2019-07-22	184406	F	Active	62	13.8	181	2019-05-21	10:54:00	10:54:00	100	100.3
2019-07-08	184406	F	Active	48	16.1	174.6	2019-05-21	10:45:00	10:47:00	100.3	99.7
2019-06-24	184406	F	Active	34	10	155.5	2019-05-21	10:24:00	10:00:00	101.9	X
2019-06-04	184406	F	Active	14	10.1	137.8	2019-05-21	11:00:00	11:00:00	101	101
2019-05-21	184406	F	Active	0	4.9	90.6	2019-05-21	14:30:00	14:37:00	98.9	101.3
2019-09-23	184502	F	Active	122	12	341.4	2019-05-24	10:59:00	11:00:00	96.1	90.8
2019-09-09	184502	F	Active	108	10.2	336.4	2019-05-24	10:45:00	10:42:00	94.7	92.6
2019-08-30	184502	M	Active	98	9.6	340.3	2019-05-24	10:35:00	11:05:00	96.5	94.3
2019-08-16	184502	F	Active	84	6.7	333.7	2019-05-24	10:20:00	10:20:00	95.8	91.3
2019-07-31	184502	F	Active	68	11	320.4	2019-05-24	10:30:00	10:30:00	98	98.6
2019-07-19	184502	F	Active	56	9.09	318.8	2019-05-24	10:46:00	13:46:00	96	97.2
2019-07-05	184502	F	Active	42	4.6	313.7	2019-05-24	10:15:00	10:15:00	97	99.7
2019-07-31	184503	M	Active	127	12.8	314.8	2019-03-26	10:30:00	10:30:00	97.9	97.6
2019-07-19	184503	M	Active	115	18.59	289.9	2019-03-26	10:46:00	13:46:00	98	97.7
2019-07-05	184503	M	Active	101	16.7	261.5	2019-03-26	10:15:00	10:15:00	99.9	101.3
2019-08-09	184505	M	Active	144	2.6	326.8	2019-03-18	10:30:00	10:40:00	97	94.4
2019-07-26	184505	M	Active	130	1.9	325.5	2019-03-18	10:17:00	10:23:00	86	93.8
2019-07-12	184505	M	Active	116	6.3	417.5	2019-03-18	10:30:00	10:39:00	96.6	94.7
2019-06-26	184505	M	Active	100	4.8	322.1	2019-03-18	11:10:00	11:10:00	99.2	X
2019-10-03	184603	M	Active	173	5.2	290.9	2019-04-13	11:00:00	11:00:00	93.3	94.6
2019-09-18	184603	M	Active	158	3.1	302.1	2019-04-13	11:15:00	11:30:00	97.5	74.9
2019-09-04	184603	M	Active	144	4.2	300.9	2019-04-13	10:53:00	11:03:00	98.3	79.8
2019-08-21	184603	M	Active	130	4.4	300.3	2019-04-13	10:50:00	11:00:00	94.9	87.4
2019-08-07	184603	M	Active	116	4.5	293.6	2019-04-13	12:55:00	13:03:00	98.8	89.4
2019-07-24	184603	M	Active	102	8.6	284	2019-04-13	10:34:00	10:34:00	98	84.9
2019-07-10	184603	M	Active	88	6.6	274.5	2019-04-13	10:48:00	10:49:00	99.4	98.6
2019-06-25	184603	M	Active	73	10.4	265.4	2019-04-13	10:35:00	10:35:00	100.4	X
2019-10-03	184805	M	Active	170	9.7	288.1	2019-04-16	11:00:00	11:00:00	98.5	97.2
2019-09-18	184805	M	Active	155	7.3	273.2	2019-04-16	11:15:00	11:30:00	98.3	99.3
2019-09-04	184805	M	Active	141	9	236.5	2019-04-16	10:53:00	11:03:00	99.1	97.9
2019-08-21	184805	M	Active	127	2.7	306.8	2019-04-16	10:50:00	11:00:00	97.2	84.7
2019-08-07	184805	M	Active	113	15	225.2	2019-04-16	12:55:00	13:03:00	102.4	99
2019-07-24	184805	M	Active	99	12.9	232	2019-04-16	10:34:00	10:34:00	102	101.2
2019-07-10	184805	M	Active	85	11.5	236.4	2019-04-16	10:48:00	10:49:00	103.8	102
2019-06-25	184805	M	Active	70	12.3	230.1	2019-04-16	10:35:00	10:35:00	103.5	X
2019-04-16	184805	M	Active	0	7.2	111.9	2019-04-16	16:51:00	17:30:00	98.2	X
2019-09-30	185301	M	Active	132	4.2	285.6	2019-05-21	11:05:00	11:05:00	95.3	92.6
2019-09-16	185301	M	Active	118	8.4	288.3	2019-05-21	11:36:00	11:30:00	84	96.8
2019-09-02	185301	M	Active	101	7.6	289.9	2019-05-24	11:17:00	11:28:00	97.2	94.4
2019-08-19	185301	M	Active	87	8	284.8	2019-05-24	11:30:00	11:30:00	98.1	93.9
2019-08-05	185301	M	Active	73	8.5	271.6	2019-05-24	11:03:00	11:05:00	96.7	99.7
2019-07-22	185301	M	Active	59	12	262.3	2019-05-24	10:54:00	10:54:00	98.6	98.9
2019-07-08	185301	M	Active	45	16.9	225.6	2019-05-24	10:45:00	10:47:00	100.7	100.9
2019-06-24	185301	M	Active	31	13.1	189.7	2019-05-24	10:24:00	10:00:00	100.6	X
2019-06-04	185301	M	Active	11	9.6	156.1	2019-05-24	11:00:00	11:00:00	100.8	100.8
2019-05-21	185301	M	Active	0	7.9	70.7	2019-05-21	14:30:00	14:37:00	98	101.7
2019-07-29	185303	M	Active	136	5.8	283.6	2019-03-15	10:20:00	10:20:00	99.2	99.2
2019-07-15	185303	M	Active	122	5	279.6	2019-03-15	10:22:00	10:22:00	80.8	98.5
2019-07-01	185303	M	Active	108	8.8	267.5	2019-03-15	10:36:00	10:36:00	98.5	100.2
2019-10-03	185305	M	Active	198	5.7	258	2019-03-19	11:00:00	11:00:00	94.9	97.4
2019-09-04	185305	M	Active	169	6.1	274	2019-03-19	10:53:00	11:03:00	93.4	87.3
2019-08-21	185305	M	Active	155	11.8	217.4	2019-03-19	10:50:00	11:00:00	98.9	98.7
2019-08-07	185305	M	Active	141	6.2	274.3	2019-03-19	12:55:00	13:03:00	94.8	79.4
2019-07-24	185305	M	Active	127	3.9	278.8	2019-03-19	10:34:00	10:34:00	93.2	97.1
2019-07-10	185305	M	Active	113	6.8	279.1	2019-03-19	10:48:00	10:49:00	98.1	98.1
2019-06-25	185305	M	Active	98	14.8	259.3	2019-03-19	10:35:00	10:35:00	99.2	X
2019-09-23	185605	M	Active	186	9.9	305.9	2019-03-21	10:59:00	11:00:00	97	93.5
2019-09-09	185605	M	Active	172	7.4	291.4	2019-03-21	10:45:00	10:42:00	94.9	92.8
2019-08-30	185605	M	Active	162	5.7	287.6	2019-03-21	10:35:00	11:05:00	97.1	93.6
2019-08-16	185605	M	Active	148	4.1	276.7	2019-03-21	10:20:00	10:20:00	98.5	93.9
2019-07-31	185605	M	Active	132	7.8	262.1	2019-03-21	10:30:00	10:30:00	98	98.6
2019-07-19	185605	M	Active	120	11.2	250	2019-03-21	10:46:00	13:46:00	99.8	99.9
2019-07-05	185605	M	Active	106	8.4	246.3	2019-03-21	10:15:00	10:15:00	99.8	99.7
2019-09-23	185801	M	Active	187	4.9	300	2019-03-20	10:59:00	11:00:00	95	77.4
2019-09-09	185801	M	Active	173	4.9	296.5	2019-03-20	10:45:00	10:42:00	91	90
2019-08-26	185801	M	Active	159	11.5	293.8	2019-03-20	10:43:00	10:45:00	95.3	91.7
2019-08-12	185801	M	Active	145	11	272.6	2019-03-20	10:40:00	10:40:00	92.4	92.4
2019-07-29	185801	M	Active	131	13.9	145.1	2019-03-20	10:20:00	10:20:00	97.8	97.8
2019-07-15	185801	M	Active	117	12.6	218.7	2019-03-20	10:22:00	10:22:00	100.4	99.2
2019-07-01	185801	M	Active	103	11.7	205.6	2019-03-20	10:36:00	10:36:00	98.4	99.2
2019-06-17	185801	M	Active	89	13.4	204.6	2019-03-20	10:36:00	10:36:00	101.3	X
2019-03-20	185801	M	Active	0	4.8	140.9	2019-03-20	17:23:00	17:21:00	92.5	99.5

## Sheet: Extended Data Fig 1 (IBA)
Date Experiment	Animal ID	Sex	State	Days in Hibernation (days)	24 Hour Food Consumption (g)	Body Weight @ Start (g)	Hibernation Start Date	Experiment Start Time	CBT @ start (F)	CBT @ end (F)
2021-11-28	Y210506	F	IBA	9	1.4	X	2021-11-19	17:00:00	98.3	89.6
2021-12-01	Y210404	F	IBA	13	1.5	176.6	2021-11-18	12:16:00	96.9	X
2021-12-11	Y210510	F	IBA	20	2.5	X	2021-11-21	12:40:00	99.7	95
2019-12-02	183704	F	IBA	36	0.2	204.8	2019-10-27	14:00:00	95.7	38
2019-01-19	183402	F	IBA	83	1.4	174.6	2018-10-28	14:37:00	95.3	67.7
2019-01-15	184404	F	IBA	99	0.2	156.1	2018-10-08	11:49:00	X	X
2019-02-06	184402	F	IBA	121	0.8	135.6	2018-10-08	15:00:00	96	32.5
2019-01-30	183804	F	IBA	134	0.3	146.9	2018-09-18	14:45:00	98.3	29
2019-01-30	183706	F	IBA	142	1	150.4	2018-09-10	14:45:00	98.3	94
2019-03-06	183304	F	IBA	147	2.1	155.3	2018-10-10	18:32:00	71.5	82.2
2019-03-02	183612	F	IBA	158	1.4	101.3	2018-09-25	14:40:00	97	52.3
2019-03-04	183204	F	IBA	162	2.5	156.4	2018-09-23	17:28:00	94.3	89.6
2019-03-13	183908	F	IBA	171	2.6	160.1	2018-09-23	18:15:00	96.4	95.1
2019-03-13	184204	F	IBA	172	0.8	132.4	2018-09-22	18:15:00	97.2	98.7
2019-03-12	184102	F	IBA	185	1.6	155.6	2018-09-08	16:47:00	97.7	93.9
2019-04-06	184202	F	IBA	192	1.2	132.6	2018-09-26	15:39:00	99.6	95
2019-04-06	183202	F	IBA	212	4.5	134.3	2018-09-06	15:39:00	94.6	92.7
2019-04-10	184104	F	IBA	222	2.3	102.3	2018-08-31	16:39:00	101.3	99.7
2019-11-05	192911	M	IBA	6	3.6	177.7	2019-10-30	15:45:00	98.1	91.7
2021-11-28	213905	M	IBA	8	0.6	209.9	2021-11-20	17:00:00	97.7	40.3
2021-11-28	213203	M	IBA	9	2.1	217.4	2021-11-19	17:00:00	97.7	90.5
2019-11-05	185801	M	IBA	11	1.6	275.9	2019-10-25	15:45:00	92.2	53.4
2019-12-02	194603	M	IBA	29	0.1	184	2019-11-03	14:00:00	98.6	70.4
2019-11-25	195503	M	IBA	57	0	192	2019-09-29	14:45:00	92.6	33
2019-11-25	196811	M	IBA	57	0	152.9	2019-09-29	15:20:00	95.2	48.1
2019-02-06	172105	M	IBA	70	4.2	224.4	2018-11-28	15:00:00	95.4	70.3
2019-01-22	176001	M	IBA	78	3.7	163	2018-11-05	14:34:00	99	94.5
2019-01-16	171807	M	IBA	80	2.1	208.4	2018-10-28	16:20:00	X	93.2
2019-01-19	186003	M	IBA	103	0.8	132.5	2018-10-08	14:37:00	85.8	32.2
2019-12-02	184207	M	IBA	116	4.3	154	2019-08-08	14:00:00	97.3	96
2019-01-16	171401	M	IBA	116	3.3	141.8	2018-09-22	16:20:00	97.5	95.8
2019-01-22	171501	M	IBA	121	0.2	204.6	2018-09-23	14:34:00	95.8	61.4
2019-01-15	184707	M	IBA	138	0.7	171.9	2018-08-30	11:49:00	X	X
2019-03-06	185303	M	IBA	149	2.5	158.5	2018-10-08	18:32:00	94.4	94.5
2019-03-02	183701	M	IBA	153	4.5	108.3	2018-09-30	14:40:00	95.3	95.6
2019-02-25	184203	M	IBA	156	1.8	163.3	2018-09-22	17:35:00	97.8	95.1
2019-03-04	184803	M	IBA	163	2.9	127.4	2018-09-22	17:28:00	94.1	93
2019-02-14	184403	M	IBA	168	3	137.2	2018-08-30	11:01:00	98.5	97.2
2019-02-25	184003	M	IBA	169	3.1	177.9	2018-09-09	17:35:00	97.8	94.4
2019-02-14	184501	M	IBA	172	2.5	181.7	2018-08-26	11:01:00	94.4	98.9
2019-03-12	183801	M	IBA	177	2.9	122.9	2018-09-16	16:47:00	96.8	93.5
2019-04-11	183803	M	IBA	208	4	91.5	2018-09-15	19:10:00	97.9	95.7
2019-04-11	171811	M	IBA	212	4	124.7	2018-09-11	19:10:00	96	94.4
2019-04-10	184603	M	IBA	228	3	130.1	2018-08-25	16:39:00	96.2	97.9

## Sheet: Extended Data Fig 3
	Ext Data Fig 3b	Liver Raw Fluorescence Biocytin			Ext Data Fig 3b	Liver Raw Fluorescence 3kD dextran
		Active	IBA			Active	IBA
		66.5953	114.023			75.1416	75.018
		63.8817	90.0026			44.5994	107.579
		99.8124	82.8258			52.2921	60.1024
			102.442			80.7112	76.6922
	Ext Data Fig 3c	ARC Raw Fluorescence Biocytin			Ext Data Fig 3b	ARC Raw Fluorescence 3kD dextran
		Active	IBA			Active	IBA
		57.859	36.7981			7.36509	10.1217
		59.4314	24.4234			9.47189	7.80997
		49.0756	27.6884			7.32211	10.9652
			54.108			8.50964	9.27327
